# Supplementary material for: Associations of Social and Demographic Factors on the Outcomes of Ocular Melanoma and Other Adult Ocular Neoplasms in the United States: A Systematic Review
Source: Cochrane Evid Synth Methods. 2026 Mar 10;4(2):e70075. doi: 10.1002/cesm.70075 (PMC12977123; doi:10.1002/cesm.70075)
Supplement: Supplementary file 3 — Table S1: Risk of bias assessments for the included studies. [file CESM-4-e70075-s001.xlsx]

## Sheet: RoB_current
Table S1. Risk of Bias Assessments for the Included Studies.
Study	Study design	Was the Sample Representative (Cross-Sectional Studies)? Was the Study Sample Free of Selection Bias (Other Study Designs)?	Is the Assessment of Exposure Free From Information Bias?	Is the Assessment of Outcome Free From Information Bias?	Is the Association Free from Confounding?	Overall
Alfaar 2022	Cohort	Yes	Somewhat	Yes	Somewhat	Low
Chevli 2022	Cohort	Somewhat	Somewhat	Yes	Somewhat	High
Choudhry 2023	Cohort	Somewhat	Yes	Yes	Somewhat	Moderate
Clevenger 2023	Cohort	Yes	Yes	Yes	No	Moderate
COMS 2001	RCT	Yes	Yes	Yes	Yes	Low
COMS 2004	RCT	Yes	Yes	Yes	Yes	Low
Davanzo 2019	Cohort	Somewhat	Somewhat	Yes	Somewhat	High
Emmanuel 2012	Cohort	Yes	Somewhat	Yes	No	High
Guech-Ongey 2008	Cohort	Yes	Somewhat	Yes	Somewhat	Moderate
Inskip 2003	Cohort	Yes	Somewhat	Yes	Somewhat	Moderate
Kim 2023	Cohort	Yes	Yes	Yes	Somewhat	Low
Mahendraraj 2016	Cohort	Yes	Somewhat	Yes	Somewhat	Moderate
McLaughlin 2005	Cohort	Yes	Somewhat	Yes	No	High
Peters 2022	Chart review	Somewhat	Somewhat	Yes	Somewhat	High
Rajeshuni 2020	Cohort	Yes	Somewhat	Yes	Somewhat	Moderate
Shields 2015	Chart review	Somewhat	Somewhat	Yes	Somewhat	High
Shildkrot 2011	Chart review	Yes	Somewhat	Yes	Somewhat	Moderate
Tsai 2005	Cohort	Yes	Yes	Yes	No	Moderate
Williamson 2018	Cohort	Somewhat	Yes	No	Somewhat	High
Yu 2003	Cohort	Yes	Somewhat	Yes	Somewhat	Moderate
Zhang 2022	Cohort	Somewhat	Somewhat	Yes	Somewhat	High
