# Supplementary material for: Associations of Social and Demographic Factors on the Outcomes of Ocular Melanoma and Other Adult Ocular Neoplasms in the United States: A Systematic Review
Source: Cochrane Evid Synth Methods. 2026 Mar 10;4(2):e70075. doi: 10.1002/cesm.70075 (PMC12977123; doi:10.1002/cesm.70075)
Supplement: Supplementary file 4 — Table S2: Associations identified by included studies. [file CESM-4-e70075-s004.xlsx]

## Sheet: Table S2_Associations Identifie
Table S1. Associations Identified by Included Studies.
Exposures (Comparator Group)	Outcome	Result	Statistical Significance	Standardized Direction of Association	Study
SDOH Domain: Economic Stability
Low income (ref: high)	Enucleation, small/medium uveal melanoma tumors	Risk ratio=0.73 (0.65-0.83) [<0.01]	Yes	Favorable	Chevli 2022
Median household income, county level median: >80k (ref: <44k)	Uveal melanoma - incidence	Risk ratio= 1.54 (1.41, 1.69) [NR]	Yes	Favorable	Clevenger 2023
Median household income, county level median: 44k-56k (ref: <44k)	Uveal melanoma - incidence	Risk ratio= 0.95 (0.84, 1.07) [NR]	No	Unfavorable	Clevenger 2023
Median household income, county level median: 57k-68k (ref: <44k)	Uveal melanoma - incidence	Risk ratio= 1.25 (1.06, 1.48) [NR]	Yes	Favorable	Clevenger 2023
Median household income, county level median: 69k-80k (ref: <44k)	Uveal melanoma - incidence	Risk ratio= 1.19 (0.97, 1.46) [NR]	No	Favorable	Clevenger 2023
Median income (NA: ANOVA, analysis of variance between all groups)	Adherence to surveillance protocol, uveal melanoma	[0.81]	No	NA	Davanzo 2019
Median income (NA: ANOVA, analysis of variance between all groups)	Metastasis risk, uveal melanoma	[0.41]	No	NA	Davanzo 2019
Average house value (ref: baseline average house value; treated as a continuous measure)	Uveal melanoma - incidence	β= 0.38 (0.12) [<0.01]	Yes	Unfavorable	Shildkrot 2011
Income quartile, $: 46,277–57,856 (ref: $: <46,277)	5-year survival post dx of uveal melanoma, conjunctival melanoma, or retinoblastoma	HR=1.00 (0.83-1.20) [0.99]	No	Null	Choudhry 2023
Income quartile, $: 46,277–57,856 (ref: $: <46,277)	Advanced clinical tumor presentation of uveal melanoma, conjunctival melanoma, or retinoblastoma	aOR=0.72 (0.55-0.94)[0.02]	No	Unfavorable	Choudhry 2023
Income quartile, $: 57,857–74,062 (ref: $: <46,277)	5-year survival post dx of uveal melanoma, conjunctival melanoma, or retinoblastoma	HR=0.85 (0.71-1.03) [0.10]	No	Unfavorable	Choudhry 2023
Income quartile, $: 57,857–74,062 (ref: $: <46,277)	Advanced clinical tumor presentation of uveal melanoma, conjunctival melanoma, or retinoblastoma	aOR=0.72 (0.55-0.95)[0.02]	No	Unfavorable	Choudhry 2023
Income quartile, $: 74,063 (ref: $: <46,277)	5-year survival post dx of uveal melanoma, conjunctival melanoma, or retinoblastoma	HR=0.93 (0.78-1.12) [0.47]	No	Unfavorable	Choudhry 2023
Income quartile, $: 74,063 (ref: $: <46,277)	Advanced clinical tumor presentation of uveal melanoma, conjunctival melanoma, or retinoblastoma	aOR=0.69 (0.52-0.91)[0.01]	No	Unfavorable	Choudhry 2023
Median household income: high, $48,000 to $62,999 (ref: highest >$63,000)	Mortality from ocular surface squamous neoplasia	HR=0.99 (0.79–1.25) [0.96]	No	Favorable	Zhang 2022
Median household income: low, less than $38,000 (ref: highest >$63,000)	Mortality from ocular surface squamous neoplasia	HR=1.07 (0.80–1.42) [0.66]	No	Unfavorable	Zhang 2022
Median household income: moderate, $38,000 to $47,999 (ref: highest >$63,000)	Mortality from ocular surface squamous neoplasia	HR=1.13 (0.92–1.39) [0.23]	No	Unfavorable	Zhang 2022
SDOH Domain: Education Access and Quality
Low education (ref: high)	Enucleation, small/medium uveal melanoma tumors	Risk ratio=1.15 (1.03-1.29) [0.02]	Yes	Unfavorable	Chevli 2022
Education level, county population with bachelor’s degree: low (ref: high)	Uveal melanoma - incidence	Risk ratio= 1.18 (1.01, 1.37) [NR]	Yes	Unfavorable	Clevenger 2023
Education level, county population with bachelor’s degree: middle (ref: high)	Uveal melanoma - incidence	Risk ratio= 1.06 (0.94, 1.21) [NR]	No	Unfavorable	Clevenger 2023
Years of education (ref: baseline years of education; treated as a continuous measure)	At least one unmet need, self-reported, three weeks after dx with uveal melanoma	β= <0.10 (<−0.10 to <0.10) [0.97]	No	Unfavorable	Williamson 2018
Pre-enucleation radiation among HS education or less (ref: enucleation alone)	10-year mortality from metastatic choroidal melanoma	Risk ratio=1.40 (1.08-1.83) [NR]	Yes	Unfavorable	COMS 2004
Pre-enucleation radiation among HS education or less (ref: enucleation alone)	5-year mortality from metastatic choroidal melanoma	Risk ratio=1.33 (0.98-1.81) [NR]	No	Unfavorable	COMS 2004
Pre-enucleation radiation among more than HS education (ref: enucleation alone)	5-year mortality from metastatic choroidal melanoma	Risk ratio=0.60 (0.38-0.94) [NR]	No	Favorable	COMS 2004
Pre-enucleation radiation among more than HS education (ref: enucleation alone)	10-year mortality from metastatic choroidal melanoma	Risk ratio=0.78 (0.54-1.13) [NR]	No	Favorable	COMS 2004
Education, % no HS diploma: high (7.0% to 12.9%) (ref: highest <7%)	Mortality from ocular surface squamous neoplasia	HR=1.07 (0.84–1.36) [0.60]	No	Unfavorable	Zhang 2022
Education, % no HS diploma: low (≥ 21%) (ref: highest <7%)	Mortality from ocular surface squamous neoplasia	HR=1.10 (0.83–1.46) [0.50]	No	Unfavorable	Zhang 2022
Education, % no HS diploma: moderate (13.0% to 20.9%) (ref: highest <7%)	Mortality from ocular surface squamous neoplasia	HR=1.10 (0.90–1.35) [0.34]	No	Unfavorable	Zhang 2022
SDOH Domain: Healthcare Access and Quality
Academic facility (ref: non-academic)	Enucleation, small/medium uveal melanoma tumors	Risk ratio=1.14 (1.02-1.27) [0.02]	Yes	Favorable	Chevli 2022
Experienced facility (ref: non-experienced)	Enucleation, small/medium uveal melanoma tumors	Risk ratio=0.45 (0.40-0.50) [<0.01]	Yes	Unfavorable	Chevli 2022
Traveled > 60 miles to facility (ref: < 60 miles)	Enucleation, small/medium uveal melanoma tumors	Risk ratio=0.63 (0.56-0.71) [<0.01]	Yes	Favorable	Chevli 2022
Uninsured (ref: insured)	Enucleation, small/medium uveal melanoma tumors	Risk ratio=2.23 (1.77-2.80) [<0.01]	Yes	Unfavorable	Chevli 2022
Distance from clinic: Km; 0-160, 161-320, >320 (NA; Kruskal-Wallis test to identify if one of the group medians is statistically different than the rest)	Adherence to surveillance protocol, uveal melanoma	[0.29]	No	NA	Davanzo 2019
Distance from clinic: Km; 0-160, 161-320, >320 (NA; Kruskal-Wallis test to identify if one of the group medians is statistically different than the rest)	Metastasis risk, uveal melanoma	[0.29]	No	NA	Davanzo 2019
Insurance type: Medicare/military/VA, private/other, Medicaid/none/self (NA: Pearson’s Chi-square test (testing independence between all groups))	Adherence to surveillance protocol, uveal melanoma	[0.86]	No	NA	Davanzo 2019
Insurance: Medicaid (ref: non-Medicaid insurance)	Uveal melanoma specific mortality	aHR=0.75 (0.39–1.45) [0.40]	No	Favorable	Kim 2023
Insurance: Medicaid enrollment for more than 3 years (ref: Unknown insurance)	Uveal melanoma specific mortality	aHR=1.51 (0.55–2.47) [0.67]	No	Unfavorable	Kim 2023
Instrumental support (ref: baseline instrumental support; treated as a continuous measure)	At least one unmet need, self-reported, three weeks after dx with uveal melanoma	β= -0.20 (−0.40 to −0.10) [0.02]	Yes	Favorable	Williamson 2018
Distance to facility (ref: no distance)	5-year survival post dx of uveal melanoma, conjunctival melanoma, or retinoblastoma	HR=1.00 (1.00-1.00) [0.50]	No	Null	Choudhry 2023
Distance to facility (ref: no distance)	Advanced clinical tumor presentation of uveal melanoma, conjunctival melanoma, or retinoblastoma	aOR=1.00 (0.99-1.00)[0.96]	No	Null	Choudhry 2023
Primary payer status: Medicaid (ref: private insurance, managed care)	5-year survival post dx of uveal melanoma, conjunctival melanoma, or retinoblastoma	HR=0.90 (0.66-1.23) [0.51]	No	Favorable	Choudhry 2023
Primary payer status: Medicaid (ref: private insurance, managed care)	Advanced clinical tumor presentation of uveal melanoma, conjunctival melanoma, or retinoblastoma	aOR=1.88 (1.32-2.66)[<0.01]	Yes	Unfavorable	Choudhry 2023
Primary payer status: Medicare (ref: private insurance, managed care)	5-year survival post dx of uveal melanoma, conjunctival melanoma, or retinoblastoma	HR=0.93 (0.79-1.09) [0.37]	No	Favorable	Choudhry 2023
Primary payer status: Medicare (ref: private insurance, managed care)	Advanced clinical tumor presentation of uveal melanoma, conjunctival melanoma, or retinoblastoma	aOR=1.12 (0.88-1.42)[0.38]	No	Unfavorable	Choudhry 2023
Primary payer status: no insurance (ref: private insurance, managed care)	5-year survival post dx of uveal melanoma, conjunctival melanoma, or retinoblastoma	HR=0.79 (0.56-1.11) [0.17]	No	Favorable	Choudhry 2023
Primary payer status: no insurance (ref: private insurance, managed care)	Advanced clinical tumor presentation of uveal melanoma, conjunctival melanoma, or retinoblastoma	aOR=1.74 (1.16-2.60)[0.01]	Yes	Unfavorable	Choudhry 2023
Reside in same state as clinical center: yes (ref: no)	Enrollment in trial for large choroidal melanoma tumors	aOR=2.20 (1.62–3.00) [NR]	Yes	Unfavorable	COMS 2001
Reside in same state as clinical center: yes (ref: no)	Enrollment in trial for medium choroidal melanoma tumors	aOR=1.38 (1.16–1.64) [NR]	Yes	Unfavorable	COMS 2001
Primary payer: Government (ref: private)	Mortality from ocular surface squamous neoplasia	HR=2.03 (0.95–4.36) [0.07]	No	Unfavorable	Zhang 2022
Primary payer: Medicaid (ref: private)	Mortality from ocular surface squamous neoplasia	HR=1.59 (0.96–2.64) [0.07]	No	Unfavorable	Zhang 2022
Primary payer: Medicare (ref: private)	Mortality from ocular surface squamous neoplasia	HR=1.25 (1.01–1.56) [0.05]	Yes	Unfavorable	Zhang 2022
Primary payer: none (ref: private)	Mortality from ocular surface squamous neoplasia	HR=1.64 (0.92–2.93) [0.10]	No	Unfavorable	Zhang 2022
SDOH Domain: Social and Community Context
Race/Ethnicity: Asian, Pacific Islander or American Indian/Alaska Native (ref: White non-Hispanic)	Any eye cancer - incidence	aHR=0.64 (0.16-2.58) [NR]	No	Favorable	Emmanuel 2012
Race/Ethnicity: Hispanic (ref: White non-Hispanic)	Any eye cancer - incidence	aHR=1.10 (0.41-2.97) [NR]	No	Unfavorable	Emmanuel 2012
Race/Ethnicity: Unknown (ref: White non-Hispanic)	Any eye cancer - incidence	aHR=0.82 (0.20-3.32) [NR]	No	Favorable	Emmanuel 2012
Race/ethnicity: White; sex: female; 1974–1998 (NA; outcome is incidence rate)	Ocular melanoma - incidence	Incidence rate=0.54 per 100,000 person-years	NA	NA	Inskip 2003
Race/ethnicity: White; sex: male; 1974–1998 (NA; outcome is incidence rate)	Ocular melanoma - incidence	Incidence rate=0.69 per 100,000 person-years	NA	NA	Inskip 2003
Race/ethnicity: Blacks; sex: female; 1974–1998 (NA; outcome is incidence rate)	Ocular melanoma - incidence	Incidence rate=0.03 per 100,000 person-years	NA	NA	Inskip 2003
Race/ethnicity: Blacks; sex: males; 1974–1998 (NA; outcome is incidence rate)	Ocular melanoma - incidence	Incidence rate=0.08 per 100,000 person-years	NA	NA	Inskip 2003
Race/ethnicity: non-Hispanic Whites; sex: female; 1992–1998 (NA; outcome is incidence rate)	Ocular melanoma - incidence	Incidence rate=0.52 per 100,000 person-years	NA	NA	Inskip 2003
Race/ethnicity: non-Hispanic Whites; sex: male; 1992–1998 (NA; outcome is incidence rate)	Ocular melanoma - incidence	Incidence rate=0.71 per 100,000 person-years	NA	NA	Inskip 2003
Race/ethnicity: White Hispanics; sex: female; 1992–1998 (NA; outcome is incidence rate)	Ocular melanoma - incidence	Incidence rate=0.21 per 100,000 person-years	NA	NA	Inskip 2003
Race/ethnicity: White Hispanics; sex: male; 1992–1998 (NA; outcome is incidence rate)	Ocular melanoma - incidence	Incidence rate=0.15 per 100,000 person-years	NA	NA	Inskip 2003
Race/ethnicity: White females (ref: Black females)	Ocular melanoma - incidence	Rate ratio=9.80 (8.70–11.10) [NR]	Yes	Favorable	McLaughlin 2005
Race/ethnicity: White males (ref: Black males)	Ocular melanoma - incidence	Rate ratio=8.30 (7.00–10.00) [NR]	Yes	Favorable	McLaughlin 2005
Race: Black; sex: female (NA; incidence per 100,000 persons)	Ocular melanoma - incidence	Cumulative incidence=0.04 per 100,000 persons	NA	NA	Tsai 2005
Race: Black; sex: males (NA; incidence per 100,000 persons)	Ocular melanoma - incidence	Cumulative incidence=0.08 per 100,000 persons	NA	NA	Tsai 2005
Race: Other; sex: females (NA; incidence per 100,000 persons)	Ocular melanoma - incidence	Cumulative incidence=0.05 per 100,000 persons	NA	NA	Tsai 2005
Race: Other; sex: males (NA; incidence per 100,000 persons)	Ocular melanoma - incidence	Cumulative incidence=0.08 per 100,000 persons	NA	NA	Tsai 2005
Race: White; sex: females (NA; incidence per 100,000 persons)	Ocular melanoma - incidence	Cumulative incidence=0.62 per 100,000 persons	NA	NA	Tsai 2005
Race: White; sex: males (NA; incidence per 100,000 persons)	Ocular melanoma - incidence	Cumulative incidence=0.80 per 100,000 persons	NA	NA	Tsai 2005
Marital status: married (ref: divorced)	10-year cancer-specific survival after uveal melanoma diagnosis	aHR=0.82 (0.69-0.98) [0.03]	Yes	Favorable	Alfaar 2022
Marital status: single (ref: divorced)	10-year cancer-specific survival after uveal melanoma diagnosis	aHR=0.83 (0.67-1.03) [0.09]	No	Favorable	Alfaar 2022
Marital status: widowed (ref: divorced)	10-year cancer-specific survival after uveal melanoma diagnosis	aHR=1.02 (0.82-1.26) [0.88]	No	Unfavorable	Alfaar 2022
Minority, % non-white population within county: <5% (ref: 15+%)	Uveal melanoma - incidence	Risk ratio= 1.28 (1.08, 1.52) [NR]	Yes	Favorable	Clevenger 2023
Minority, % non-white population within county: 10–15% (ref: 15+%)	Uveal melanoma - incidence	Risk ratio= 1.19 (1.01, 1.41) [NR]	Yes	Favorable	Clevenger 2023
Minority, % non-white population within county: 5–10% (ref: 15+%)	Uveal melanoma - incidence	Risk ratio= 1.17 (1.04, 1.33) [NR]	Yes	Favorable	Clevenger 2023
Married: yes, no (NA: Pearson’s Chi-square test (testing independence between all groups))	Adherence to surveillance protocol, uveal melanoma	[0.96]	No	NA	Davanzo 2019
Married: yes, no (NA: Pearson’s Chi-square test (testing independence between all groups))	Metastasis risk, uveal melanoma	[0.73]	No	NA	Davanzo 2019
Support type: spouse yes,no (NA: Pearson’s Chi-square test (testing independence between all groups))	Adherence to surveillance protocol, uveal melanoma	[0.32]	No	NA	Davanzo 2019
Support type: spouse yes, no (NA: Pearson’s Chi-square test (testing independence between all groups))	Metastasis risk, uveal melanoma	[0.18]	No	NA	Davanzo 2019
Marital status: unknown (ref: Married)	Uveal melanoma specific mortality	aHR=0.65 (0.38–1.10) [0.11]	No	Favorable	Kim 2023
Marital status: unmarried (ref: Married)	Uveal melanoma specific mortality	aHR=1.10 (0.82–1.47) [0.53]	No	Unfavorable	Kim 2023
Race: White (ref: non-White)	Uveal melanoma specific mortality	aHR=1.44 (0.68–3.08) [0.34]	No	Favorable	Kim 2023
Ethnicity: Hispanic (ref: Caucasian)	All-cause mortality of patients with uveal melanoma dx	OR=0.60 (0.50–0.80) [< 0.01]	No	Favorable	Mahendraraj 2016
Sex: male (ref: female)	All-cause mortality of patients with uveal melanoma dx	OR=1.10 (1.00–1.30) [< 0.01]	No	Favorable	Mahendraraj 2016
Ethnicity: Hispanic/Latino (ref: non-Hispanic)	Radiation maculopathy following plaque brachytherapy for uveal melanoma	OR=NR (NR-NR) [0.46]	No	NR	Peters 2022
Ethnicity: Hispanic/Latino (ref: non-Hispanic)	Radiation optic neuropathy following plaque brachytherapy for uveal melanoma	OR=NR (NR-NR) [0.77]	No	NR	Peters 2022
Race: Black, Asian, or Native Hawaiian/Pacific Islander (ref: White)	Radiation maculopathy following plaque brachytherapy for uveal melanoma	OR=NR (NR-NR) [0.90]	No	NR	Peters 2022
Race: Black, Asian, or Native Hawaiian/Pacific Islander (ref: White)	Radiation optic neuropathy following plaque brachytherapy for uveal melanoma	OR=NR (NR-NR) [0.20]	No	NR	Peters 2022
Race/ethnicity: non-White (ref: Non-Hispanic White)	Enucleation and radiation treatment of uveal melanoma	aOR=1.70 (0.72-4.02) [NR]	No	Favorable	Rajeshuni 2020
Race/ethnicity: non-White (ref: Non-Hispanic White)	Enucleation treatment of uveal melanoma	aOR=1.45 (1.12-1.88) [NR]	Yes	Unfavorable	Rajeshuni 2020
Race/ethnicity: non-White (ref: Non-Hispanic White)	Mortality, uveal melanoma	aHR=1.11 (0.83-1.48) [0.48]	No	Unfavorable	Rajeshuni 2020
Race/ethnicity: non-White (ref: Non-Hispanic White)	Unknown/none treatment of uveal melanoma	aOR=0.97 (0.64-1.48) [NR]	No	Favorable	Rajeshuni 2020
Race: African American (ref: Caucasian)	Metastasis, uveal melanoma	HR=0.31 (0.04–2.21) [0.24]	No	Favorable	Shields 2015
Race: Asian (ref: Caucasian)	Metastasis, uveal melanoma	HR=1.42 (0.35–5.68) [0.62]	No	Unfavorable	Shields 2015
Race: Hispanic (ref: Caucasian)	Death, uveal melanoma	HR=0.69 (0.22–2.16) [0.53]	No	Favorable	Shields 2015
Race: Hispanic (ref: Caucasian)	Metastasis, uveal melanoma	HR=0.73 (0.33–1.64) [0.45]	No	Favorable	Shields 2015
Persons per household (ref: baseline persons per household; treated as a continuous measure)	Uveal melanoma - incidence	β= -0.29 (0.08) [<0.01]	Yes	Favorable	Shildkrot 2011
Population (ref: baseline population; treated as a continuous measure)	Uveal melanoma - incidence	β= 1.42 (0.09) [<0.01]	Yes	Unfavorable	Shildkrot 2011
Proportion non-white (ref: baseline proportion non-white; treated as a continuous measure)	Uveal melanoma - incidence	β= -0.17 (0.07) [0.01]	Yes	Favorable	Shildkrot 2011
Population*persons per household interaction (ref: baseline population*persons per household; treated as a continuous measure)	Uveal melanoma - incidence	β= 0.14 (0.07) [0.04]	Yes	Unfavorable	Shildkrot 2011
Emotional support (ref: baseline emotional support; treated as a continuous measure)	At least one unmet need, self-reported, three weeks after dx with uveal melanoma	β= -0.10 (−0.30 to 0.20) [0.49]	No	Favorable	Williamson 2018
Social network size (ref: baseline social network size; treated as a continuous measure)	At least one unmet need, self-reported, three weeks after dx with uveal melanoma	β= <0.10 (<0.10 to <0.10) [0.02]	Yes	Unfavorable	Williamson 2018
Race: Black, 1973–1979 (NA; cumulative incidence)	Conjunctival melanoma - incidence	Cumulative incidence=0.20 (0.00-1.30) per million	NA	NA	Yu 2003
Race: Black, 1980–1989 (NA; cumulative incidence)	Conjunctival melanoma - incidence	Cumulative incidence=0.09 (0.00-0.60) per million	NA	NA	Yu 2003
Race: Black, 1990–1999 (NA; cumulative incidence)	Conjunctival melanoma - incidence	Cumulative incidence=0.19 (0.00-0.60) per million	NA	NA	Yu 2003
Race: Other, 1980–1989 (NA; cumulative incidence)	Conjunctival melanoma - incidence	Cumulative incidence=0.07 (0.00-0.70) per million	NA	NA	Yu 2003
Race: Other, 1990–1999 (NA; cumulative incidence)	Conjunctival melanoma - incidence	Cumulative incidence=0.26 (0.10-0.60) per million	NA	NA	Yu 2003
Race: White, 1973–1979 (NA; cumulative incidence)	Conjunctival melanoma - incidence	Cumulative incidence=0.22 (0.10-0.30) per million	NA	NA	Yu 2003
Race: White, 1980–1989 (NA; cumulative incidence)	Conjunctival melanoma - incidence	Cumulative incidence=0.41 (0.30-0.50) per million	NA	NA	Yu 2003
Race: White, 1990–1999 (NA; cumulative incidence)	Conjunctival melanoma - incidence	Cumulative incidence=0.48 (0.40-0.60) per million	NA	NA	Yu 2003
Race: Black (ref: White)	5-year survival post dx of uveal melanoma, conjunctival melanoma, or retinoblastoma	HR=0.80 (0.46-1.40) [0.43]	No	Favorable	Choudhry 2023
Race: Black (ref: White)	Advanced clinical tumor presentation of uveal melanoma, conjunctival melanoma, or retinoblastoma	aOR=1.27 (0.71-2.26)[0.43]	No	Unfavorable	Choudhry 2023
Race: Other (ref: White)	5-year survival post dx of uveal melanoma, conjunctival melanoma, or retinoblastoma	HR=0.84 (0.45-1.58) [0.59]	No	Favorable	Choudhry 2023
Race: Other (ref: White)	Advanced clinical tumor presentation of uveal melanoma, conjunctival melanoma, or retinoblastoma	aOR=0.99 (0.52-1.90)[0.98]	No	Favorable	Choudhry 2023
HIV exposure category: Heterosexual (ref: expected incidence [O/E])	Primary ocular lymphoma - incidence	SIR=12.20 (2.50–35.50) [NR]	Yes	Unfavorable	Guech-Ongey 2008
HIV exposure category: injection drug users (ref: expected incidence [O/E])	Primary ocular lymphoma - incidence	SIR=10.60 (2.90–27.20) [NR]	Yes	Unfavorable	Guech-Ongey 2008
HIV exposure category: men who have sex with men (ref: expected incidence [O/E])	Primary ocular lymphoma - incidence	SIR=35.60 (23.50–51.80) [NR]	Yes	Unfavorable	Guech-Ongey 2008
HIV exposure category: other (ref: expected incidence [O/E])	Primary ocular lymphoma - incidence	SIR=4.40 (0.10–24.40) [NR]	No	Unfavorable	Guech-Ongey 2008
Race: Black (ref: expected incidence [O/E])	Primary ocular lymphoma - incidence	SIR=14.30 (6.50–27.10) [NR]	Yes	Unfavorable	Guech-Ongey 2008
Race: Hispanic (ref: expected incidence [O/E])	Primary ocular lymphoma - incidence	SIR=19.10 (7.00–41.50) [NR]	Yes	Unfavorable	Guech-Ongey 2008
Race: White (ref: expected incidence [O/E])	Primary ocular lymphoma - incidence	SIR=30.10 (18.40–46.40) [NR]	Yes	Unfavorable	Guech-Ongey 2008
HIV exposure category: Heterosexual (ref: expected incidence [O/E])	Squamous cell carcinoma of the conjunctiva - incidence	SIR=16.70 (2.00–60.30) [NR]	Yes	Unfavorable	Guech-Ongey 2008
HIV exposure category: injection drug users (ref: expected incidence [O/E])	Squamous cell carcinoma of the conjunctiva - incidence	SIR=7.90 (1.00–28.60) [NR]	No	Unfavorable	Guech-Ongey 2008
HIV exposure category: men who have sex with men (ref: expected incidence [O/E])	Squamous cell carcinoma of the conjunctiva - incidence	SIR=11.70(5.00–23.00) [NR]	Yes	Unfavorable	Guech-Ongey 2008
HIV exposure category: other (ref: expected incidence [O/E])	Squamous cell carcinoma of the conjunctiva - incidence	SIR=18.00 (3.70–52.50) [NR]	Yes	Unfavorable	Guech-Ongey 2008
Race: Black (ref: expected incidence [O/E])	Squamous cell carcinoma of the conjunctiva - incidence	SIR=10.70 (3.50–25.00) [NR]	Yes	Unfavorable	Guech-Ongey 2008
Race: Hispanic (ref: expected incidence [O/E])	Squamous cell carcinoma of the conjunctiva - incidence	SIR=30.20 (12.10–62.20) [NR]	Yes	Unfavorable	Guech-Ongey 2008
Race: White (ref: expected incidence [O/E])	Squamous cell carcinoma of the conjunctiva - incidence	SIR=5.60 (1.20–16.60) [NR]	Yes	Unfavorable	Guech-Ongey 2008
HIV exposure category: injection drug users (ref: expected incidence [O/E])	Primary ocular Kaposi sarcoma - incidence	SIR=31.50 (0.80–176.00) [NR]	No	Unfavorable	Guech-Ongey 2008
HIV exposure category: men who have sex with men (ref: expected incidence [O/E])	Primary ocular Kaposi sarcoma - incidence	SIR=145.00 (79.00–243.00) [NR]	Yes	Unfavorable	Guech-Ongey 2008
HIV exposure category: other (ref: expected incidence [O/E])	Primary ocular Kaposi sarcoma - incidence	SIR=92.00 (2.30–513.00) [NR]	Yes	Unfavorable	Guech-Ongey 2008
Race: Black (ref: expected incidence [O/E])	Primary ocular Kaposi sarcoma - incidence	SIR=85.60 (31.40–186.00) [NR]	Yes	Unfavorable	Guech-Ongey 2008
Race: Hispanic (ref: expected incidence [O/E])	Primary ocular Kaposi sarcoma - incidence	SIR=123.00 (14.80–442.00) [NR]	Yes	Unfavorable	Guech-Ongey 2008
Race: White (ref: expected incidence [O/E])	Primary ocular Kaposi sarcoma - incidence	SIR=130.00 (59.20–246.00) [NR]	Yes	Unfavorable	Guech-Ongey 2008
Race: Black (ref: White)	Mortality from ocular surface squamous neoplasia	HR=1.66 (1.37–2.01) [0.01]	Yes	Unfavorable	Zhang 2022
SDOH Domains: Economic Stability; Education Access and Quality; Social and Community Context
Socioeconomic status: high poverty (ref: low poverty)	Uveal melanoma specific mortality	aHR=1.43 (0.96–2.13) [0.08]	No	Unfavorable	Kim 2023
Socioeconomic status: medium poverty (ref: low poverty)	Uveal melanoma specific mortality	aHR=0.84 (0.60–1.18) [0.32]	No	Favorable	Kim 2023
Socioeconomic status: unknown (ref: low poverty)	Uveal melanoma specific mortality	aHR=1.13 (0.73–1.72) [0.59]	No	Unfavorable	Kim 2023
Socioeconomic status tertile: lower (ref: upper)	Enucleation treatment of uveal melanoma	aOR=2.21 (1.82-2.68) [NR]	Yes	Unfavorable	Rajeshuni 2020
Socioeconomic status tertile: lower (ref: upper)	Enucleation and radiation treatment of uveal melanoma	aOR=0.81 (0.39-1.67) [NR]	No	Unfavorable	Rajeshuni 2020
Socioeconomic status tertile: lower (ref: upper)	Mortality, uveal melanoma	aHR=0.96 (0.77-1.18) [0.66]	No	Favorable	Rajeshuni 2020
Socioeconomic status tertile: lower (ref: upper)	Unknown/none treatment of uveal melanoma	aOR=1.08 (0.82-1.43) [NR]	No	Unfavorable	Rajeshuni 2020
Socioeconomic status tertile: middle (ref: upper)	Enucleation and radiation treatment of uveal melanoma	aOR=0.77 (0.41-1.45) [NR]	No	Unfavorable	Rajeshuni 2020
Socioeconomic status tertile: middle (ref: upper)	Enucleation treatment of uveal melanoma	aOR=1.86 (1.56-2.21) [NR]	Yes	Unfavorable	Rajeshuni 2020
Socioeconomic status tertile: middle (ref: upper)	Mortality, uveal melanoma	aHR=1.07 (0.67-1.27) [0.49]	No	Unfavorable	Rajeshuni 2020
Socioeconomic status tertile: middle (ref: upper)	Unknown/none treatment of uveal melanoma	aOR=1.06 (0.83-1.35) [NR]	No	Unfavorable	Rajeshuni 2020
SDOH Domains: Economic Stability; Education Access and Quality; Healthcare Access and Quality; Neighborhood and Built Environment; Social and Community Context
Rurality: rural (ref: metropolitan)	10-year cancer-specific survival after uveal melanoma diagnosis	aHR=1.24 (0.91-1.68) [0.18]	No	Unfavorable	Alfaar 2022
Rurality: urban (ref: metropolitan)	10-year cancer-specific survival after uveal melanoma diagnosis	aHR=1.04 (0.91-1.19) [0.54]	No	Unfavorable	Alfaar 2022
Rurality: rural (ref: urban)	Enucleation, small/medium uveal melanoma tumors	Risk ratio=1.43 (1.27-1.61) [<0.01]	Yes	Unfavorable	Chevli 2022
Geographic region in Ohio: central (ref: east)	Uveal melanoma - incidence	Risk ratio= 1.09 (0.87, 1.37) [NR]	No	NA	Clevenger 2023
Geographic region in Ohio: northeast (ref: east)	Uveal melanoma - incidence	Risk ratio= 1.04 (0.87, 1.26) [NR]	No	NA	Clevenger 2023
Geographic region in Ohio: northwest (ref: east)	Uveal melanoma - incidence	Risk ratio= 1.10 (0.89, 1.35) [NR]	No	NA	Clevenger 2023
Geographic region in Ohio: southeast (ref: east)	Uveal melanoma - incidence	Risk ratio= 1.33 (1.03, 1.70) [NR]	Yes	NA	Clevenger 2023
Geographic region in Ohio: southwest (ref: east)	Uveal melanoma - incidence	Risk ratio= 1.08 (0.91, 1.29) [NR]	No	NA	Clevenger 2023
Geographic region in Ohio: west (ref: east)	Uveal melanoma - incidence	Risk ratio= 1.06 (0.92, 1.21) [NR]	No	NA	Clevenger 2023
Rurality: rural (ref: urban)	Uveal melanoma - incidence	Risk ratio= 1.20 (1.06, 1.36) [NR]	Yes	Unfavorable	Clevenger 2023
Rurality: rural (ref: urban)	Uveal melanoma specific mortality	aHR=0.87 (0.58–1.30) [0.50]	No	Favorable	Kim 2023
Region: midwest (ref: east)	Uveal melanoma specific mortality	aHR=1.41 (0.89–2.25) [0.14]	No	NA	Kim 2023
Region: south (ref: east)	Uveal melanoma specific mortality	aHR=0.72 (0.27–1.88) [0.50]	No	NA	Kim 2023
Region: west (ref: east)	Uveal melanoma specific mortality	aHR=1.43 (0.93–2.20) [0.11]	No	NA	Kim 2023
Louisiana - region, yes (ref: Louisiana - region, no)	Uveal melanoma - incidence	β= -0.27 (0.14) [0.05]	Yes	NA	Shildkrot 2011
Mississippi - region, yes (ref: Mississippi - region, no)	Uveal melanoma - incidence	β= -0.23 (0.15) [0.12]	No	NA	Shildkrot 2011
Tennessee - region, yes (ref: Tennessee - region, no)	Uveal melanoma - incidence	β= 0.21 (0.15) [0.16]	No	NA	Shildkrot 2011
Rurality: rural (ref: metropolitan)	Advanced clinical tumor presentation of uveal melanoma, conjunctival melanoma, or retinoblastoma	aOR=1.07 (0.60-1.91)[0.83]	No	Unfavorable	Choudhry 2023
Rurality: urban (ref: metropolitan)	Advanced clinical tumor presentation of uveal melanoma, conjunctival melanoma, or retinoblastoma	aOR=0.80 (0.63-1.02)[.07]	No	Favorable	Choudhry 2023
Bold results indicate statistical significance; Abbreviations: aHR, adjusted hazard ratio; ANOVA, analysis of variance; aOR, adjusted odds ratio; chemo, chemotherapy; Chi2, Chi-square test; dx, diagnosis; HR, hazard ratio; HS, high school; HIV, human immunodeficiency virus; IRR, incidence rate ratio; Km, kilometers; LUR, land use regression; m, meter; MH test, Mantel-Haenszel test; NA, not applic…
